# Supplementary material for: Low Core Losses of Fe-Based Soft Magnetic Composites with an Zn-O-Si Insulating Layer Obtained by Coupling Synergistic Photodecomposition
Source: Materials (Basel). 2022 Dec 5;15(23):8660. doi: 10.3390/ma15238660 (PMC9738613; doi:10.3390/ma15238660)
Supplement: Supplementary file 1 [file materials-15-08660-s001.zip]

Archive with 1 entries (1 files):
- materials-2011052-supplementary.pdf
